# Supplementary material for: Immobilized Copper Complexes on Coal-Bearing Kaolin for Catalyzing Allylic Ester Synthesis via C(sp3)–H Bond Activation
Source: Molecules. 2025 May 21;30(10):2232. doi: 10.3390/molecules30102232 (PMC12113897; doi:10.3390/molecules30102232)
Supplement: Supplementary file 1 [file molecules-30-02232-s001.zip]

Archive with 1 entries (1 files):
- molecules-3623551-supplementary.pdf
